# Supplementary material for: optTMT: optimizing any experimental design to minimize false positives caused by TMT reporter ion interference
Source: Bioinform Adv. 2025 Oct 1;6(1):vbaf243. doi: 10.1093/bioadv/vbaf243 (PMC12975717; doi:10.1093/bioadv/vbaf243)
Supplement: vbaf243_Supplementary_Data [file vbaf243_supplementary_data.zip]

Archive with 1 entries (1 files):
- Supplementary Materials - Gerault - Bioinformatics Advances -  optTMT optimize TMT reporter ion interference.pdf
